# Supplementary material for: Urbanization Effects on Surface Wind in the Guangdong–Hong Kong–Macao Greater Bay Area Using a Fan-Sector Method
Source: Int J Environ Res Public Health. 2022 Mar 8;19(6):3194. doi: 10.3390/ijerph19063194 (PMC8954117; doi:10.3390/ijerph19063194)
Supplement: Supplementary file 1 [file ijerph-19-03194-s001.zip]

Archive with 1 entries (1 files):
- ijerph-1577796-supplementary.pdf
